# Supplementary material for: Bottom Sediments Reveal Inter-Annual Variability of Interaction between the Ob and Yenisei Plumes in the Kara Sea
Source: Sci Rep. 2019 Dec 9;9:18642. doi: 10.1038/s41598-019-55242-3 (PMC6901518; doi:10.1038/s41598-019-55242-3)
Supplement: Supplementary file 1 — Dataset 1 [file 41598_2019_55242_MOESM1_ESM.xls]

## Sheet: station BP97-29
layer depth, cm	Bayesian geochemical criterion
0-1	-10.6
1-2	-5.8
2-3	-8.5
3-4	-8
4-5	-4.6
5-6	-10.7
6-7	-9.9
7-8	-10.8
8-9	-5.7
9-10	-5.6
10-11	-6.2
11-12	-9.9
12-13	-10.1
13-14	4.9
14-15	0.5
15-16	-8.5

## Sheet: station BP97-30
layer depth, cm	Bayesian geochemical criterion
0-1	-5.5
1-2	-1.6
2-3	-1.1
3-4	-3
4-5	-7.5
5-6	-0.8
6-7	-4.8
7-8	-3.4
8-9	-6.4
9-10	-3
10-11	-1.1
11-12	-6.7
12-13	-8.8
13-14	-8.3
14-15	-9.4
15-16	-11.1
16-17	-11.4
17-18	-8.8
18-19	-3.6
19-20	-6.4
20-21	0.4
21-22	-4.8
22-23	-1.9
23-24	-1.7
24-25	-1.9
25-26	-4.2
26-27	-3.1
27-28	-8.4
28-29	-8.1
29-30	-8

## Sheet: station BP97-31 
layer depth, cm	Bayesian geochemical criterion
0-1	-18.9
1-2	-12.2
2-3	-14.7
3-4	-14.2
4-5	-18.5
5-6	-13.9
6-7	-18.9
7-8	-12.1
8-9	-13.1
9-10	-14.2
10-11	-14.1
11-12	-10.7
12-13	-5
13-14	-14.4

## Sheet: station BP01-18
layer depth, cm	Bayesian geochemical criterion
0-1	-14.8
1-2	-16.2
2-3	-15.8
3-4	-5.9
4-5	-8.2
5-6	-2
6-7	-9.4
7-8	-10.2
8-9	-2.8
9-10	-4.6
10-11	-10.2
11-12	-12.7
12-13	-15.4
13-14	-16.5
14-15	0.8
15-16	4.3
16-17	-10.9
17-18	-10.3
18-19	-5.6
19-20	-11.7
20-21	-6.7
21-22	-4.5
22-23	-5.5
23-24	-8
24-25	-5.5
25-26	-12.7
26-27	-2
27-28	10
28-29	6.4
29-30	-10.1

## Sheet: station BP01-19
layer depth, cm	Bayesian geochemical criterion
0-1	-15.4
1-2	-15.6
2-3	-8.6
3-4	-13
4-5	4.3
5-6	-5.6
6-7	-14.6
7-8	-9.7
8-9	-14.4
9-10	-16.5
10-11	-17.2
11-12	-12.3
12-13	-15.2
13-14	-14.3
14-15	0.8
15-16	2.3
16-17	-18.4
17-18	-13.9
18-19	-13.7
19-20	-10.3
20-21	-7.6
21-22	-9.8
22-23	-14.8
23-24	-10.7
24-25	-3
25-26	-9.4
26-27	5.7
27-28	3.6

## Sheet: station BP01-20 
layer depth, cm	Bayesian geochemical criterion
0-1	-16
1-2	-16.3
2-3	-9
3-4	-9.3
4-5	-6
5-6	-15.3
6-7	-15.5
7-8	-15.7
8-9	-13.2
9-10	-6
10-11	-16
11-12	-15.6
12-13	-18
13-14	-14.5
14-15	-13.3
15-16	-12.9
16-17	-13
17-18	-14.6
18-19	-12.6
19-20	-11
20-21	-5.1
21-22	-13.6
22-23	-16
23-24	-6.3
24-25	-11.1
25-26	-13.2
26-27	-8.6
27-28	-6.5
28-29	-10
29-30	-17
30-31	-13.6
31-32	-14.6
32-33	-18.1
33-34	-10
34-35	-8
35-36	-4.7
36-37	-17.9
37-38	-2.3
38-39	-18.1
39-40	-11.8
40-41	-0.5
41-42	-20
42-43	-16.9

## Sheet: station BP01-21
layer depth, cm	Bayesian geochemical criterion
0-1	-17.8
1-2	-17.6
2-3	-18.3
3-4	-19.7
4-5	-12.6
5-6	-17.3
6-7	-15.8
7-8	-9.7
8-9	-10.6
9-10	-9.3
10-11	-16.2
11-12	-11.1
12-13	-17.4
13-14	-18.9
14-15	-6.9
15-16	-4.1
16-17	-13.5
17-18	-15.3
18-19	-17.6
19-20	-14.1
20-21	-13
21-22	0.8
22-23	-5.9
23-24	-9.6
24-25	-9.3
25-26	-7.2
26-27	-11
27-28	-5.8
28-29	-13.4
29-30	-19.4
30-31	-9.4
31-32	-3.8
32-33	-16.8
33-34	-15.8
34-35	-8.3
35-36	-10.7
36-37	-5.4
37-38	-5.4
38-39	-12.1
39-40	-9.8
40-41	-18.7
41-42	-13
42-43	-10.5
