# Supplementary material for: Bottom Sediments Reveal Inter-Annual Variability of Interaction between the Ob and Yenisei Plumes in the Kara Sea
Source: Sci Rep. 2019 Dec 9;9:18642. doi: 10.1038/s41598-019-55242-3 (PMC6901518; doi:10.1038/s41598-019-55242-3)
Supplement: Supplementary file 2 — Dataset 2 [file 41598_2019_55242_MOESM2_ESM.xls]

## Sheet: Лист1
Station	Latitude (N)	Longitude (E)	additive geochemical criterion
BP01/09	72º06'57"	82º10'42"	-0.232111
BP01/10	72º07'43"	81º57'12"	-0.408159
BP01/12	72º03'03"	81º27'13"	-0.385686
BP01/18	72º28'27"	79º19'35"	-0.220087
BP01/19	72º35'33"	80º06'30"	-0.215933
BP01/20	72º35'20"	80º31'03"	-0.366908
BP01/21	72º40'02"	80º33'26"	-0.342916
BP01/23	73º29'00"	78º50'32"	-0.0594918
BP01/24	73º38'13"	80º01'44"	-0.0733881
BP01/25	73º24'52"	79º40'31"	-0.154373
BP99/04	73º25'48"	79º40'54"	-0.130621
BP99/06	72º20'11"	79º59'36"	-0.282224
BP99/08	72º56'12"	79º59'52"	-0.237985
BP99/10	73º21'41"	79º59'54"	-0.0792851
BP99/29	73º05'30"	78º30'00"	-0.098012
BP99/30	72º27'29"	79º17'52"	-0.227846
BP99/31	72º29'30"	79º45'42"	-0.162956
BP99/32	72º08'02"	79º57'19"	-0.170025
BP97/23	73º41'23"	80º16'23"	0.0374876
BP97/25	73º20'00"	79º57'44"	0.061521
BP97/27	72º53'21"	80º05'33"	-0.088554
BP97/29	72º41'44"	80º12'00"	-0.0931119
BP97/30	72º30'31"	80º20'11"	-0.221165
BP97/31	72º19'49"	80º35'05"	-0.27382
BP97/32	72º05'35"	81º28'52"	-0.272193
BP97/43	73º42'33"	82º48'48"	-0.0477287
BP95/73	73º30'06"	79º49'56"	0.042487
BP95/74	73º12'46"	79º49'56"	-0.0109062
BP95/75	72º52'48"	80º20'07"	-0.0465472
BP95/76	72º35'01"	80º19'31"	-0.208332
BP95/77	72º34'53"	79º10'24"	-0.0121814
BP95/78	72º17'00"	80º17'48"	-0.119495
BP95/79	72º16'00"	80º33'36"	-0.161583
BP95/80	72º18'00"	80º49'00"	-0.220194
BP95/81	72º54'33"	79º50'48"	-0.0306244
BP95/82	73º22'37"	79º00'10"	-0.365133
